# Supplementary material for: 2-Acetamido-N-benzyl-1,4-imino-1,2,4-tride­oxy-l-xylitol (N-benzyl-l-XYLNAc)
Source: Acta Crystallogr Sect E Struct Rep Online. 2010 Apr 24;66(Pt 5):o1147–8. doi: 10.1107/S1600536810014145 (PMC2979175; doi:10.1107/S1600536810014145)
Supplement: Supplementary file 2 [file e-66-o1147-Isup2.hkl]

data_I
#  3311749    Xyl NAc                      
_audit_creation_date        10-03-31
_audit_creation_method      CRYSTALS 

_cell_length_a                    4.97310(10)
_cell_angle_alpha                 90
_cell_length_b                    10.0145(3)
_cell_angle_beta                  90
_cell_length_c                    26.9297(7)
_cell_angle_gamma                 90

# NOTE Fc on scale of Fo,      0.63176
# Status flags: 
#    o - used in refinement 
#    < - excluded by I/sigmaI cutoff 
#    x - excluded for another reason  

loop_
_refln_index_h
_refln_index_k
_refln_index_l
_refln_F_squared_meas
_refln_F_squared_calc
_refln_F_squared_sigma
_refln_observed_status
   2   0   0      494.90      560.11       20.10 o
   4   0   0       64.80       69.74        3.70 o
   6   0   0       34.40       33.35        3.70 o
   2   1   0      259.40      253.38        5.40 o
   3   1   0        0.50        0.34        0.85 o
   4   1   0        1.20        0.17        0.70 o
   5   1   0        6.50        5.66        1.10 o
   6   1   0       -1.60        0.44        1.90 o
   1   2   0     3627.60     3828.99      117.30 o
   2   2   0      308.30      267.67        6.70 o
   3   2   0       10.10        9.26        1.00 o
   4   2   0      287.20      276.06       11.40 o
   5   2   0       23.60       23.26        1.40 o
   6   2   0        8.40        9.34        3.10 o
   1   3   0       48.00       53.72        1.00 o
   2   3   0       36.40       27.88        1.30 o
   3   3   0       65.40       74.39        2.10 o
   4   3   0        4.60        2.64        1.90 o
   5   3   0      129.70      110.45        4.20 o
   6   3   0        3.20       11.00        2.80 o
   0   4   0       10.80       11.07        0.60 o
   1   4   0       70.70       68.64        1.30 o
   2   4   0        2.80        2.96        0.50 o
   3   4   0       55.60       67.90        1.80 o
   4   4   0       71.60       68.90        2.70 o
   5   4   0       23.00       25.96        1.90 o
   6   4   0       -1.10        0.06        2.90 o
   1   5   0      442.20      389.06        9.30 o
   2   5   0      170.40      172.58        4.50 o
   3   5   0       51.40       46.63        2.30 o
   4   5   0       38.70       38.84        1.90 o
   5   5   0        0.00        0.02        0.01 o
   0   6   0       32.20       34.19        1.50 o
   1   6   0       29.80       30.28        1.00 o
   2   6   0       54.60       48.09        2.20 o
   3   6   0       30.70       39.19        1.50 o
   4   6   0       89.70       86.75        2.90 o
   5   6   0        7.80        3.07        2.40 o
   1   7   0       10.30        8.85        0.70 o
   2   7   0        2.50        4.80        1.00 o
   3   7   0       55.00       58.49        3.30 o
   4   7   0        2.60        5.63        1.60 o
   5   7   0        3.70        6.02        2.60 o
   0   8   0       25.40       21.89        2.90 o
   1   8   0        1.90        2.24        0.60 o
   2   8   0      128.30      120.26        5.60 o
   3   8   0       35.60       34.52        2.70 o
   4   8   0        2.80        5.81        1.50 o
   5   8   0        3.80        4.21        3.00 o
   1   9   0        7.20        7.68        1.60 o
   2   9   0       -0.40        0.00        2.15 o
   3   9   0        2.80        6.29        2.10 o
   4   9   0        8.70       11.91        4.20 o
   0  10   0        4.00        5.42        1.80 o
   1  10   0       26.10       20.74        2.80 o
   2  10   0        0.10        0.00        1.39 o
   3  10   0        7.10        8.28        3.00 o
   4  10   0       13.80       20.19        4.20 o
   1  11   0        2.90        5.27        1.70 o
   2  11   0        0.40        0.77        2.66 o
   3  11   0        4.50        2.14        4.80 o
   1  12   0        2.50        0.19        2.90 o
   2  12   0       13.40       13.91        3.90 o
   2   0   1     1004.40      991.87       22.40 o
   3   0   1      262.30      255.26        7.60 o
   4   0   1        1.40        0.38        1.10 o
   5   0   1      245.20      217.08        5.90 o
   6   0   1        2.70        6.89        2.10 o
   2   1   1       80.90       77.22        1.31 o
   3   1   1       73.40       54.30        1.71 o
   4   1   1       21.55       21.32        0.85 o
   5   1   1       39.80       40.92        1.56 o
   6   1   1       14.85       22.88        2.04 o
   1   2   1     1160.95     1222.07       15.67 o
   2   2   1       12.75       11.75        0.49 o
   3   2   1       56.85       52.00        1.56 o
   4   2   1       29.20       30.63        1.61 o
   5   2   1       86.65       85.33        2.11 o
   6   2   1       19.90       21.71        3.30 o
   0   3   1        0.30        0.21        0.22 o
   1   3   1       47.90       51.89        0.64 o
   2   3   1       26.70       23.05        0.81 o
   3   3   1       39.75       41.92        1.25 o
   4   3   1       80.95       76.79        1.84 o
   5   3   1       38.70       37.12        1.52 o
   6   3   1        3.35        8.77        2.97 o
   0   4   1      159.60      174.17        2.50 o
   1   4   1      590.75      572.19        6.91 o
   2   4   1        3.65        8.13        0.43 o
   3   4   1       80.70       86.62        1.70 o
   4   4   1       54.80       58.17        1.49 o
   5   4   1       14.95       17.36        1.54 o
   6   4   1        9.00       14.07        2.62 o
   0   5   1        5.50        7.24        0.50 o
   1   5   1       11.10       12.14        0.50 o
   2   5   1        9.15        9.71        0.68 o
   3   5   1      574.05      526.31        9.94 o
   4   5   1      163.95      156.65        3.92 o
   5   5   1       14.70       14.65        1.49 o
   0   6   1      395.50      367.20        6.80 o
   1   6   1       39.65       35.25        0.93 o
   2   6   1       26.85       26.62        1.03 o
   3   6   1       64.85       71.62        1.98 o
   4   6   1       29.05       28.51        1.13 o
   5   6   1        4.95        6.43        1.70 o
   0   7   1      517.10      501.43       10.40 o
   1   7   1      135.75      133.12        2.23 o
   2   7   1       92.05       88.34        2.54 o
   3   7   1       25.00       26.79        1.36 o
   4   7   1       11.55       13.42        1.27 o
   5   7   1       10.65        7.46        1.88 o
   0   8   1        3.90        5.77        1.10 o
   1   8   1       40.40       44.05        1.49 o
   2   8   1       12.70       13.59        1.13 o
   3   8   1        7.40        9.48        1.29 o
   4   8   1        2.25        3.85        1.06 o
   5   8   1       11.70       10.43        1.94 o
   0   9   1      145.20      134.41        5.40 o
   1   9   1      136.30      120.54        4.36 o
   2   9   1       11.35       12.29        1.38 o
   3   9   1        0.30        2.03        1.53 o
   4   9   1       23.15       21.55        2.43 o
   0  10   1        2.20        0.39        1.90 o
   1  10   1        3.55        4.09        1.24 o
   2  10   1        7.90        8.98        1.56 o
   3  10   1       13.10        8.75        3.16 o
   4  10   1       22.00       19.36        6.20 o
   0  11   1        8.80        8.29        2.20 o
   1  11   1       20.60       19.18        2.51 o
   2  11   1        8.90        6.83        2.94 o
   3  11   1        7.20        7.75        2.34 o
   2  12   1       23.60       16.69        3.59 o
   2   0   2       81.60       72.72        1.80 o
   3   0   2       45.40       55.77        1.60 o
   4   0   2       28.00       33.20        1.30 o
   5   0   2       15.60       16.23        1.50 o
   6   0   2       29.40       30.69        3.30 o
   2   1   2       39.05       33.57        0.78 o
   3   1   2       19.70       20.09        0.67 o
   4   1   2        6.70       14.20        0.74 o
   5   1   2       40.20       43.93        1.90 o
   6   1   2        9.80       12.64        2.48 o
   1   2   2      311.05      319.88        3.89 o
   2   2   2       68.40       67.52        1.24 o
   3   2   2       49.75       51.27        1.65 o
   4   2   2       37.95       35.88        1.86 o
   5   2   2       78.05       71.28        1.81 o
   6   2   2       11.15       10.02        2.59 o
   0   3   2        6.50        4.47        0.30 o
   1   3   2     1373.80     1390.37       13.90 o
   2   3   2      426.65      376.87        6.26 o
   3   3   2      100.10      111.36        2.59 o
   4   3   2       67.85       61.96        1.63 o
   5   3   2       33.70       31.27        1.49 o
   6   3   2        8.15        5.81        2.93 o
   0   4   2       53.60       59.10        1.00 o
   1   4   2      572.35      542.01        6.63 o
   2   4   2       28.30       34.96        0.74 o
   3   4   2        8.05       11.47        0.71 o
   4   4   2       64.25       70.18        1.79 o
   5   4   2       28.45       28.56        1.56 o
   6   4   2       10.20       10.76        3.39 o
   0   5   2     1244.40     1171.14       21.30 o
   1   5   2      857.90      804.71       11.88 o
   2   5   2       61.80       69.48        1.59 o
   3   5   2       32.85       28.35        1.10 o
   4   5   2       34.30       38.96        1.38 o
   5   5   2       18.75       14.44        1.88 o
   0   6   2       67.00       68.11        1.60 o
   1   6   2       83.50       79.92        1.46 o
   2   6   2       84.95       87.25        2.09 o
   3   6   2       90.65       90.14        2.54 o
   4   6   2       10.10       13.33        0.92 o
   5   6   2        1.50        2.35        1.66 o
   0   7   2       17.70       21.91        1.10 o
   1   7   2       29.85       32.95        1.10 o
   2   7   2      129.65      117.28        3.34 o
   3   7   2       42.95       42.95        1.71 o
   4   7   2       48.10       44.57        1.67 o
   5   7   2        4.85        3.21        1.87 o
   0   8   2       26.60       29.74        1.60 o
   1   8   2       11.80       15.56        0.92 o
   2   8   2       22.40       23.84        1.45 o
   3   8   2       17.10       16.07        1.48 o
   4   8   2        2.00        0.81        1.25 o
   5   8   2       18.95       21.08        2.45 o
   0   9   2       21.00       22.14        1.60 o
   1   9   2       58.90       60.14        1.92 o
   2   9   2       36.65       39.13        2.02 o
   3   9   2       32.80       27.80        3.00 o
   4   9   2        5.55        5.73        2.39 o
   0  10   2      258.60      214.08       10.50 o
   1  10   2        1.15        1.35        1.64 o
   2  10   2        0.30        2.06        1.32 o
   3  10   2        4.10        4.22        2.10 o
   4  10   2       42.70       36.95        5.60 o
   0  11   2        2.10        8.77        2.20 o
   1  11   2       12.25       15.24        2.16 o
   2  11   2        4.55        9.32        2.11 o
   3  11   2       11.75       10.88        3.22 o
   0  12   2        3.20        5.98        2.70 o
   2   0   3       48.20       51.33        1.10 o
   3   0   3      374.70      351.23        8.50 o
   4   0   3      103.50       94.87        3.00 o
   5   0   3       13.90       16.25        1.60 o
   6   0   3        4.00        4.26        2.20 o
   1   1   3      135.10      205.56        4.09 o
   2   1   3       81.55       86.45        1.27 o
   3   1   3        4.95        4.32        0.51 o
   4   1   3       46.60       49.61        1.38 o
   5   1   3       38.45       39.58        1.70 o
   6   1   3       96.60       87.68        4.92 o
   1   2   3     1539.85     1558.27       18.60 o
   2   2   3      213.65      209.83        4.19 o
   3   2   3       49.15       48.14        2.20 o
   4   2   3       36.85       35.32        1.24 o
   5   2   3       20.30       22.56        1.35 o
   6   2   3       56.05       55.86        3.82 o
   0   3   3      173.80      189.44        3.40 o
   1   3   3        2.35        1.74        0.18 o
   2   3   3      463.40      459.08        6.38 o
   3   3   3        5.55       10.30        0.64 o
   4   3   3       17.50       16.79        0.88 o
   5   3   3       89.30       79.02        2.41 o
   6   3   3        3.80        7.57        2.55 o
   0   4   3      185.40      196.91        3.00 o
   1   4   3      124.30      144.90        1.77 o
   2   4   3      585.75      542.93        8.86 o
   3   4   3        0.95        1.14        0.84 o
   4   4   3        9.05        9.40        0.78 o
   5   4   3       30.90       32.08        1.60 o
   6   4   3       18.25       18.73        3.32 o
   0   5   3       19.60       18.20        0.80 o
   1   5   3      479.30      467.07        6.56 o
   2   5   3       58.75       61.32        1.31 o
   3   5   3      131.55      122.35        3.09 o
   4   5   3        9.70       10.59        0.85 o
   5   5   3        1.80        0.91        1.72 o
   0   6   3      163.70      167.62        3.30 o
   1   6   3       38.65       39.52        0.96 o
   2   6   3        8.80        9.76        0.67 o
   3   6   3       11.80       10.66        0.85 o
   4   6   3       73.45       74.97        2.52 o
   5   6   3       11.85       12.89        1.84 o
   0   7   3       21.40       24.39        1.20 o
   1   7   3        5.60        6.64        0.57 o
   2   7   3       71.40       58.46        2.10 o
   3   7   3       14.60       18.68        1.21 o
   4   7   3        2.15        2.91        1.20 o
   5   7   3       13.60       15.46        2.46 o
   0   8   3       24.30       29.52        1.50 o
   1   8   3       18.65       19.06        1.07 o
   2   8   3        9.45        8.36        1.24 o
   3   8   3       20.70       23.66        1.66 o
   4   8   3        3.40        3.77        1.28 o
   5   8   3       13.25       14.23        2.15 o
   0   9   3        8.30       11.14        1.40 o
   1   9   3       17.10       22.15        1.63 o
   2   9   3       15.85       18.83        1.49 o
   3   9   3       16.05       16.74        2.33 o
   4   9   3       16.70       11.25        2.36 o
   0  10   3       94.80       91.23        4.40 o
   1  10   3        4.50        5.86        1.50 o
   2  10   3       13.05       15.73        2.25 o
   3  10   3       10.10       13.64        2.70 o
   4  10   3        5.20        3.67        2.93 o
   1  11   3       19.55       18.65        2.58 o
   2  11   3        7.40        4.44        2.46 o
   3  11   3        7.70        4.73        3.60 o
   0  12   3      142.70      140.49       12.00 o
   1  12   3       25.80       29.11        4.40 o
   2  12   3       11.60       14.27        4.40 o
   1   0   4      953.10     1392.94       36.30 o
   2   0   4      120.20      121.53        2.70 o
   3   0   4       33.70       38.09        1.50 o
   4   0   4        5.80        3.61        0.80 o
   5   0   4        9.40       15.44        1.30 o
   6   0   4       -1.10        2.11        2.30 o
   1   1   4     1618.10     1782.67       20.58 o
   2   1   4      114.70      114.23        1.77 o
   3   1   4       17.90       13.93        0.68 o
   4   1   4       17.35       15.77        0.86 o
   5   1   4       20.35       26.50        1.35 o
   6   1   4       17.50       18.56        3.18 o
   1   2   4       86.55       91.84        1.17 o
   2   2   4       66.40       70.19        1.27 o
   3   2   4      290.15      258.11        5.62 o
   4   2   4       33.20       32.19        1.13 o
   5   2   4       66.60       58.03        2.39 o
   6   2   4       12.60       14.78        2.51 o
   0   3   4      586.40      614.28        9.10 o
   1   3   4        1.50        2.25        0.18 o
   2   3   4      584.65      541.84        7.80 o
   3   3   4       10.25        7.36        0.71 o
   4   3   4      103.60      101.43        2.62 o
   5   3   4       26.70       23.28        1.49 o
   6   3   4        4.65        1.77        2.97 o
   0   4   4        3.70        4.26        0.40 o
   1   4   4      191.55      192.38        2.69 o
   2   4   4      228.20      203.41        3.85 o
   3   4   4       53.35       56.31        1.46 o
   4   4   4       62.05       62.58        1.56 o
   5   4   4        5.20        4.62        1.10 o
   6   4   4        2.00        7.30        3.24 o
   0   5   4      139.00      148.19        2.70 o
   1   5   4       16.15       15.55        0.54 o
   2   5   4       91.65       80.68        1.88 o
   3   5   4        6.65        3.95        0.71 o
   4   5   4        1.50        1.26        0.86 o
   5   5   4        6.45        9.14        1.31 o
   0   6   4      195.90      178.60        3.70 o
   1   6   4      122.80      114.85        2.06 o
   2   6   4      140.60      149.53        3.43 o
   3   6   4        5.05        6.02        0.78 o
   4   6   4        2.50        2.27        0.88 o
   5   6   4        9.60        9.77        1.70 o
   0   7   4       29.90       31.38        1.30 o
   1   7   4        9.25       11.79        0.68 o
   2   7   4       94.15       93.66        2.55 o
   3   7   4       92.55       95.56        2.98 o
   4   7   4       84.25       83.53        2.73 o
   5   7   4       -0.25        1.47        2.54 o
   0   8   4       24.30       23.14        1.60 o
   1   8   4       49.75       57.37        1.51 o
   2   8   4        2.95        5.37        1.03 o
   3   8   4       45.55       46.90        2.79 o
   4   8   4       11.80       12.10        1.31 o
   5   8   4       -1.75        0.63        2.34 o
   0   9   4       13.60       15.06        1.50 o
   1   9   4       11.55       17.64        1.84 o
   2   9   4       53.35       53.90        2.33 o
   3   9   4       30.95       32.95        2.60 o
   4   9   4       61.80       57.62        4.50 o
   0  10   4       19.10       21.45        1.70 o
   1  10   4        4.00        3.76        1.28 o
   2  10   4       11.15       14.75        2.26 o
   3  10   4        1.40        2.46        3.40 o
   4  10   4       15.40       11.86        3.60 o
   0  11   4        0.10        0.90        1.20 o
   1  11   4       17.35       17.63        1.67 o
   2  11   4       13.10        7.55        2.84 o
   3  11   4       31.80       31.44        5.90 o
   1  12   4       10.05        6.71        3.23 o
   2  12   4        2.40        0.03        5.00 o
   1   0   5       61.10       70.86        1.20 o
   2   0   5      127.80      138.66        2.80 o
   3   0   5      255.00      229.92        7.80 o
   4   0   5       31.10       32.18        1.60 o
   5   0   5       32.00       33.26        2.10 o
   6   0   5        0.30        1.16        2.96 o
   1   1   5     1737.50     1860.38       19.81 o
   2   1   5       52.30       56.63        0.88 o
   3   1   5       28.75       28.14        0.82 o
   4   1   5       24.90       26.17        1.06 o
   5   1   5        1.05        2.76        1.13 o
   6   1   5       13.90       11.05        2.78 o
   0   2   5      210.90      211.65        3.50 o
   1   2   5      441.65      418.97        4.94 o
   2   2   5       76.20       71.51        1.42 o
   3   2   5       77.85       83.84        1.78 o
   4   2   5       16.55       16.75        0.85 o
   5   2   5      195.30      179.23        6.28 o
   6   2   5       16.00       13.94        2.31 o
   0   3   5      297.10      313.22        4.90 o
   1   3   5      568.70      572.43        6.43 o
   2   3   5       32.25       26.30        0.82 o
   3   3   5      113.95      115.23        2.41 o
   4   3   5        0.45        1.47        0.89 o
   5   3   5       28.90       26.71        1.56 o
   6   3   5       -1.70        0.74        2.76 o
   0   4   5      579.10      538.09        8.90 o
   1   4   5      356.95      347.04        4.40 o
   2   4   5      303.60      294.82        4.87 o
   3   4   5       64.25       64.45        1.85 o
   4   4   5      149.10      144.47        3.75 o
   5   4   5       11.35       13.92        1.34 o
   6   4   5        0.80        0.23        2.32 o
   0   5   5      297.30      296.85        5.40 o
   1   5   5       50.45       50.15        1.08 o
   2   5   5       20.75       23.95        0.88 o
   3   5   5       62.45       64.52        1.83 o
   4   5   5       64.85       63.62        2.16 o
   5   5   5        3.25        3.60        1.17 o
   0   6   5        1.50        1.83        0.50 o
   1   6   5        8.25       10.67        0.60 o
   2   6   5       57.45       60.45        1.73 o
   3   6   5       26.35       28.14        1.13 o
   4   6   5       81.50       75.43        2.30 o
   5   6   5       19.85       21.79        1.77 o
   0   7   5        2.80        3.85        0.70 o
   1   7   5      376.70      370.86        6.41 o
   2   7   5        3.10        0.85        0.74 o
   3   7   5       43.70       44.60        2.39 o
   4   7   5        1.60        1.21        1.23 o
   5   7   5        5.60        7.10        1.64 o
   0   8   5        7.80        8.79        1.50 o
   1   8   5      442.55      417.80        9.34 o
   2   8   5       44.25       44.40        1.88 o
   3   8   5       42.90       36.60        2.76 o
   4   8   5        5.55        5.63        1.21 o
   5   8   5        2.40        2.33        2.23 o
   0   9   5       17.40       20.19        2.90 o
   1   9   5      174.35      165.17        5.60 o
   2   9   5       14.40       12.98        1.52 o
   3   9   5       19.20       17.28        2.24 o
   4   9   5        9.60        9.85        2.40 o
   0  10   5       19.90       21.23        2.50 o
   1  10   5        8.35        7.66        1.38 o
   2  10   5        6.15        5.39        2.31 o
   3  10   5       25.45       21.21        2.60 o
   4  10   5        1.60        0.22        2.50 o
   0  11   5       22.10       20.03        4.00 o
   1  11   5        0.35        1.79        1.71 o
   2  11   5       11.35       12.76        3.18 o
   3  11   5       11.60        9.50        2.90 o
   1  12   5        1.60        0.76        2.70 o
   2  12   5        3.50        5.42        2.19 o
   1   0   6      275.40      302.82        4.10 o
   2   0   6       11.90       13.15        0.60 o
   3   0   6      101.90      103.30        2.90 o
   4   0   6        3.30        4.91        0.70 o
   5   0   6       28.90       29.59        2.20 o
   6   0   6        9.50        9.38        3.30 o
   1   1   6      722.50      783.05        7.32 o
   2   1   6     1085.75     1055.27       14.47 o
   3   1   6       33.60       31.37        1.14 o
   4   1   6      219.20      215.89        5.73 o
   5   1   6       27.20       30.57        1.67 o
   6   1   6        3.85        6.24        1.78 o
   0   2   6     1046.30     1045.13       18.00 o
   1   2   6      471.60      466.05        5.69 o
   2   2   6      186.55      185.48        3.29 o
   3   2   6        5.90        6.78        0.58 o
   4   2   6      219.35      203.10        3.98 o
   5   2   6        8.90        8.06        1.22 o
   6   2   6        2.45        7.76        2.76 o
   0   3   6        4.10        9.74        0.30 o
   1   3   6       87.30       94.14        1.20 o
   2   3   6      381.10      359.17        6.35 o
   3   3   6      384.55      363.62        9.14 o
   4   3   6      259.90      251.18        4.70 o
   5   3   6       78.35       71.72        2.97 o
   6   3   6        5.85       11.64        2.57 o
   0   4   6      228.10      235.59        4.20 o
   1   4   6       51.00       50.53        0.92 o
   2   4   6       53.70       51.65        1.17 o
   3   4   6       19.95       19.66        0.96 o
   4   4   6      161.35      149.98        4.23 o
   5   4   6       98.40       92.08        3.32 o
   6   4   6        5.35        2.89        2.57 o
   0   5   6       22.30       23.44        1.00 o
   1   5   6       57.75       57.10        1.17 o
   2   5   6      154.30      155.64        3.40 o
   3   5   6       50.50       48.08        1.61 o
   4   5   6        7.70        9.01        1.37 o
   5   5   6       12.90       13.74        1.52 o
   0   6   6      138.50      141.27        3.00 o
   1   6   6       17.85       25.68        0.76 o
   2   6   6        8.80       11.09        0.67 o
   3   6   6       73.20       70.83        2.20 o
   4   6   6       19.85       19.82        1.90 o
   5   6   6       29.10       22.16        2.39 o
   0   7   6      211.10      202.37        5.70 o
   1   7   6       57.65       63.27        1.71 o
   2   7   6       87.95       89.15        2.19 o
   3   7   6       43.50       40.95        2.29 o
   4   7   6        4.15        4.34        1.03 o
   5   7   6        0.85        1.81        1.87 o
   0   8   6       94.90       95.52        5.30 o
   1   8   6       80.70       71.28        2.32 o
   2   8   6       18.35       18.70        1.75 o
   3   8   6       26.60       30.32        2.14 o
   4   8   6        0.90        3.22        1.77 o
   1   9   6       59.45       55.37        2.40 o
   2   9   6       34.00       34.48        2.59 o
   3   9   6        0.55        2.31        3.40 o
   4   9   6        2.70        1.60        1.74 o
   0  10   6       -0.30        1.83        2.85 o
   1  10   6        4.00        7.27        1.70 o
   2  10   6       -0.65        2.71        3.47 o
   3  10   6        7.70        9.35        1.93 o
   0  11   6        5.80        3.54        3.80 o
   1  11   6        8.25        7.15        2.44 o
   2  11   6       10.20       12.92        3.30 o
   3  11   6        3.40        0.89        3.09 o
   1  12   6        2.15        2.68        2.33 o
   2  12   6       17.00       14.05        3.56 o
   1   0   7       42.90       50.85        0.90 o
   2   0   7        0.80        0.17        0.72 o
   3   0   7        1.80        2.93        0.50 o
   4   0   7        1.10        0.61        0.80 o
   5   0   7       21.50       25.67        2.10 o
   6   0   7        3.30        0.68        2.10 o
   0   1   7      255.90      261.50        5.00 o
   1   1   7       68.40       73.82        0.85 o
   2   1   7       38.00       34.16        0.78 o
   3   1   7      354.85      325.27        7.47 o
   4   1   7      139.95      140.01        3.78 o
   5   1   7        6.50        7.20        1.54 o
   6   1   7        6.60        4.73        2.51 o
   0   2   7     2242.60     2293.69       41.90 o
   1   2   7      267.50      231.56        3.42 o
   2   2   7       53.10       51.17        1.31 o
   3   2   7      115.30      113.65        2.37 o
   4   2   7      109.00      110.07        2.94 o
   5   2   7        9.15        8.48        1.20 o
   6   2   7        2.55        3.26        2.05 o
   0   3   7        4.00        4.83        0.30 o
   1   3   7      526.95      521.49        6.93 o
   2   3   7       78.25       89.46        1.73 o
   3   3   7      125.05      130.17        3.00 o
   4   3   7      111.00      113.78        2.91 o
   5   3   7       44.75       41.98        1.95 o
   6   3   7        7.35        8.62        2.26 o
   0   4   7      597.80      634.15       10.50 o
   1   4   7       53.75       53.78        0.85 o
   2   4   7      140.70      147.42        2.24 o
   3   4   7       44.85       53.54        1.39 o
   4   4   7       35.70       34.05        1.66 o
   5   4   7        2.40        3.22        1.17 o
   6   4   7       11.10       13.36        2.65 o
   0   5   7       77.50       63.36        2.20 o
   1   5   7      199.65      198.91        2.98 o
   2   5   7      169.50      161.33        2.91 o
   3   5   7      308.55      291.23        6.96 o
   4   5   7       66.90       65.14        3.19 o
   5   5   7        9.85        8.50        1.97 o
   0   6   7      462.00      422.55        9.60 o
   1   6   7      122.05      128.62        2.45 o
   2   6   7      110.05       94.19        2.64 o
   3   6   7       30.75       29.02        1.35 o
   4   6   7       33.80       31.47        1.74 o
   5   6   7       21.70       19.57        2.42 o
   0   7   7        1.90        1.77        0.70 o
   1   7   7       80.75       74.89        2.18 o
   2   7   7      142.65      148.65        3.08 o
   3   7   7        1.70        2.12        1.03 o
   4   7   7       21.00       18.85        1.42 o
   5   7   7       12.65       13.56        2.37 o
   0   8   7        2.50        3.48        1.10 o
   1   8   7      157.55      148.38        3.89 o
   2   8   7      123.75      129.06        4.67 o
   3   8   7       38.45       36.19        2.58 o
   4   8   7       26.75       24.17        2.82 o
   0   9   7      447.90      406.39       14.40 o
   1   9   7        8.20        7.00        1.70 o
   2   9   7       99.10       84.12        4.44 o
   3   9   7       16.90       14.90        2.83 o
   4   9   7        6.75        4.83        2.16 o
   0  10   7        8.90        5.88        3.10 o
   1  10   7        3.05        1.43        1.63 o
   2  10   7       37.55       33.24        3.05 o
   3  10   7        3.10        4.86        2.25 o
   1  11   7       17.85       18.53        3.01 o
   2  11   7        2.40        1.61        2.60 o
   3  11   7       25.95       25.14        3.82 o
   1  12   7        5.40        7.32        2.63 o
   2  12   7        2.15        5.04        2.41 o
   0   0   8     2591.60     2432.03      139.60 o
   1   0   8      335.30      374.19        5.40 o
   2   0   8       83.40       89.09        2.80 o
   3   0   8        0.20        0.86        0.36 o
   4   0   8       70.00       65.52        2.50 o
   5   0   8        4.10        4.98        1.70 o
   6   0   8        9.90        7.20        2.70 o
   0   1   8        3.40        3.54        0.20 o
   1   1   8      913.90      961.59       10.46 o
   2   1   8      335.15      326.65        5.80 o
   3   1   8       65.75       62.03        1.24 o
   4   1   8        2.70        5.59        0.90 o
   5   1   8       10.75       12.21        1.66 o
   6   1   8        1.00        1.81        1.67 o
   0   2   8      434.80      415.19        7.50 o
   1   2   8      513.90      536.16        6.16 o
   2   2   8      360.20      327.79        6.38 o
   3   2   8       57.40       61.72        1.38 o
   4   2   8        7.15        8.47        1.10 o
   5   2   8        6.15        9.42        1.25 o
   6   2   8       32.45       34.33        3.60 o
   0   3   8      590.30      586.09       12.50 o
   1   3   8      268.20      255.64        3.86 o
   2   3   8       32.55       32.80        0.78 o
   3   3   8      147.80      153.47        3.16 o
   4   3   8        9.10        9.51        1.18 o
   5   3   8       33.90       30.48        2.08 o
   6   3   8        4.10        3.71        3.05 o
   0   4   8      276.60      295.61        6.00 o
   1   4   8     1120.70     1024.90       13.98 o
   2   4   8      142.05      141.43        2.41 o
   3   4   8      106.85      107.02        2.52 o
   4   4   8      117.55      113.44        3.57 o
   5   4   8       35.40       33.43        1.93 o
   0   5   8       28.60       30.58        1.40 o
   1   5   8      165.90      166.85        2.97 o
   2   5   8        9.45       11.98        0.53 o
   3   5   8       73.75       68.05        2.02 o
   4   5   8       17.35       22.98        1.68 o
   5   5   8        1.90        1.41        1.17 o
   0   6   8      459.10      447.65       15.30 o
   1   6   8       10.80       11.29        0.78 o
   2   6   8       71.20       72.40        1.95 o
   3   6   8        5.00        4.29        1.19 o
   4   6   8       80.00       70.96        2.90 o
   5   6   8        5.10        4.37        1.46 o
   0   7   8        6.90       11.40        0.80 o
   1   7   8       20.65       19.69        1.04 o
   2   7   8       13.50       14.73        1.30 o
   3   7   8       50.45       46.62        3.01 o
   4   7   8        1.60        2.24        1.14 o
   5   7   8        1.45        1.86        2.04 o
   0   8   8       11.50       15.75        1.50 o
   1   8   8      139.90      145.59        4.30 o
   2   8   8       27.80       27.59        1.63 o
   3   8   8        9.00       12.68        1.84 o
   4   8   8       61.50       52.97        4.14 o
   0   9   8        3.60        5.51        1.70 o
   1   9   8       27.50       33.54        2.19 o
   2   9   8       21.95       23.25        2.76 o
   3   9   8       22.10       18.94        3.06 o
   4   9   8       -2.05        1.56        1.84 o
   0  10   8       23.70       21.14        2.60 o
   1  10   8        6.30        9.90        3.00 o
   2  10   8       11.15       12.28        2.25 o
   3  10   8        9.80        2.75        4.40 o
   2  11   8       24.25       20.75        3.25 o
   3  11   8       36.20       34.64        4.38 o
   0  12   8       -0.20        2.84        3.58 o
   1  12   8        9.50       13.09        2.77 o
   1   0   9       95.40       92.76        1.60 o
   2   0   9       31.80       39.19        1.20 o
   3   0   9        1.00        2.42        0.60 o
   4   0   9      123.10      104.68        6.40 o
   5   0   9       23.50       22.88        2.30 o
   6   0   9       -1.20        2.78        2.30 o
   0   1   9       37.10       35.67        0.90 o
   1   1   9      344.85      368.67        4.18 o
   2   1   9      998.00      927.68       13.51 o
   3   1   9      152.80      169.41        3.18 o
   4   1   9       59.35       60.10        1.97 o
   5   1   9       70.30       68.82        2.66 o
   6   1   9       -0.45        0.80        1.70 o
   0   2   9      224.20      239.55        4.50 o
   1   2   9      239.20      244.73        3.19 o
   2   2   9       45.75       49.99        0.93 o
   3   2   9       49.75       47.45        1.38 o
   4   2   9       51.40       49.89        2.46 o
   5   2   9       74.10       71.37        3.38 o
   6   2   9        0.10        2.69        2.31 o
   0   3   9        7.70        5.42        0.50 o
   1   3   9      123.20      116.71        1.91 o
   2   3   9      111.20      128.44        1.77 o
   3   3   9        2.35        3.75        0.39 o
   4   3   9       50.30       53.89        2.20 o
   5   3   9       21.85       23.96        2.28 o
   6   3   9        3.10        4.74        2.09 o
   0   4   9        1.10        0.02        0.60 o
   1   4   9       19.90       25.45        0.53 o
   2   4   9       67.30       65.81        1.38 o
   3   4   9      273.40      257.00        6.16 o
   4   4   9        2.65        1.20        1.10 o
   5   4   9       12.10       13.49        1.61 o
   0   5   9        3.80        4.63        0.50 o
   1   5   9      112.65      115.94        2.18 o
   2   5   9      160.05      144.75        3.31 o
   3   5   9       22.45       24.31        1.37 o
   4   5   9        6.55        5.94        1.23 o
   5   5   9       15.25       18.31        2.19 o
   0   6   9        7.70        6.94        0.90 o
   1   6   9        2.00        2.82        0.46 o
   2   6   9      153.45      162.13        3.93 o
   3   6   9      109.15       98.98        3.57 o
   4   6   9       34.00       31.93        1.84 o
   5   6   9        5.35        4.05        1.87 o
   0   7   9        7.30        8.56        0.90 o
   1   7   9      199.20      174.99        4.63 o
   2   7   9       32.65       38.94        2.16 o
   3   7   9        9.00        5.90        3.10 o
   4   7   9       -0.20        1.52        2.01 o
   5   7   9        4.40        5.61        1.97 o
   0   8   9      104.60       94.78        4.70 o
   1   8   9      186.00      188.44        5.50 o
   2   8   9       25.95       24.80        2.28 o
   3   8   9       -1.35        1.72        1.61 o
   4   8   9        4.05        5.29        2.49 o
   0   9   9       68.80       69.10        3.80 o
   1   9   9        2.95        5.39        0.96 o
   2   9   9       19.00       19.91        2.65 o
   3   9   9       20.65       16.68        3.05 o
   4   9   9       63.60       52.87        4.51 o
   0  10   9       -1.40        0.00        1.30 o
   1  10   9       26.40       29.58        2.62 o
   2  10   9        0.70        1.24        3.18 o
   3  10   9       18.90       11.94        4.50 o
   1  11   9       14.50       18.23        2.45 o
   2  11   9        0.75        1.25        2.16 o
   3  11   9       16.40       15.58        3.50 o
   0  12   9       13.20        8.01        4.50 o
   1  12   9       28.40       21.07        3.75 o
   0   0  10      389.80      346.54       17.00 o
   1   0  10      498.50      457.47        8.50 o
   2   0  10      183.50      139.15        5.20 o
   3   0  10       20.60       23.82        1.20 o
   4   0  10       18.60       18.96        1.80 o
   5   0  10        3.70        2.60        1.70 o
   6   0  10        3.30        3.21        2.40 o
   0   1  10     1932.70     1868.80       33.50 o
   1   1  10       47.55       41.32        0.88 o
   2   1  10       74.45       81.53        1.84 o
   3   1  10       41.15       48.22        1.49 o
   4   1  10        6.65        7.26        0.89 o
   5   1  10        4.95        6.00        1.49 o
   6   1  10        3.15        4.27        1.55 o
   0   2  10       66.90       89.91        1.50 o
   1   2  10      488.20      449.50        5.95 o
   2   2  10      312.20      267.47        5.40 o
   3   2  10        1.15        1.01        0.43 o
   4   2  10       23.85       28.98        1.56 o
   5   2  10       19.05       20.49        1.52 o
   6   2  10        2.85        3.20        1.88 o
   0   3  10       15.30       19.68        0.70 o
   1   3  10        9.95        6.02        0.36 o
   2   3  10      243.55      248.04        3.66 o
   3   3  10       20.35       19.08        0.92 o
   4   3  10        0.90        0.54        0.83 o
   5   3  10       50.60       46.28        2.41 o
   6   3  10       21.00       23.41        3.63 o
   0   4  10      211.20      229.23        5.10 o
   1   4  10      173.95      154.85        3.11 o
   2   4  10      231.10      258.19        5.09 o
   3   4  10        2.10        3.50        0.54 o
   4   4  10        4.25        5.06        1.19 o
   5   4  10        0.55        1.83        1.87 o
   0   5  10       72.40       70.06        2.20 o
   1   5  10       59.90       65.82        1.38 o
   2   5  10       48.35       51.51        1.34 o
   3   5  10       66.85       57.04        2.93 o
   4   5  10       15.10       17.45        1.24 o
   5   5  10        3.90        4.46        1.58 o
   0   6  10      132.30      130.49        4.70 o
   1   6  10       39.30       42.02        1.42 o
   2   6  10      158.30      149.82        3.82 o
   3   6  10       29.10       33.81        2.00 o
   4   6  10       11.25       14.61        1.42 o
   5   6  10       15.85       17.26        2.36 o
   0   7  10      101.10      110.52        4.20 o
   1   7  10      123.80      125.23        4.08 o
   2   7  10       66.30       64.36        2.23 o
   3   7  10        5.00        7.61        1.92 o
   4   7  10       20.30       23.69        1.66 o
   5   7  10        6.00        3.66        3.10 o
   0   8  10       38.80       45.34        4.20 o
   1   8  10       34.10       39.17        1.90 o
   2   8  10       73.65       83.95        3.52 o
   3   8  10        0.35        2.17        1.39 o
   4   8  10        6.80        5.88        2.40 o
   0   9  10       -0.50        0.33        1.70 o
   1   9  10       26.15       23.01        1.81 o
   2   9  10       19.10       15.25        2.84 o
   3   9  10        6.10        6.18        2.19 o
   4   9  10        6.00        7.98        3.50 o
   0  10  10        6.10        1.90        2.10 o
   1  10  10       -0.80        0.01        1.57 o
   2  10  10       29.95       26.97        2.71 o
   3  10  10       11.10       10.71        5.20 o
   0  11  10        2.80        0.80        3.40 o
   1  11  10        0.60        2.34        2.26 o
   2  11  10        7.15        6.52        2.37 o
   0  12  10       27.20       18.83        5.30 o
   1  12  10        5.25        4.41        2.87 o
   1   0  11      494.60      445.07        9.60 o
   2   0  11      162.90      138.72        4.10 o
   3   0  11       79.60       72.69        2.80 o
   4   0  11        7.50        7.63        1.30 o
   5   0  11        8.10       13.23        2.10 o
   6   0  11       14.60       19.79        2.60 o
   0   1  11       41.40       30.12        1.00 o
   1   1  11      252.35      248.48        3.08 o
   2   1  11       77.10       96.82        1.49 o
   3   1  11      178.85      181.00        5.26 o
   4   1  11       69.60       63.67        2.81 o
   5   1  11       22.15       20.39        1.56 o
   6   1  11       -2.65        0.11        1.98 o
   0   2  11       95.80       99.99        2.00 o
   1   2  11      665.90      600.22        7.50 o
   2   2  11      166.20      146.56        3.19 o
   3   2  11       56.85       60.73        1.54 o
   4   2  11       14.10       14.65        1.77 o
   5   2  11       12.00       12.34        1.38 o
   6   2  11        3.00        3.23        1.70 o
   0   3  11       29.00       34.95        1.00 o
   1   3  11      120.65      115.25        1.99 o
   2   3  11       21.85       23.69        0.67 o
   3   3  11       11.55       11.42        0.65 o
   4   3  11       36.50       41.98        3.50 o
   5   3  11        4.15        7.14        1.31 o
   0   4  11       53.10       51.47        1.70 o
   1   4  11       38.25       30.32        0.88 o
   2   4  11       49.40       47.60        1.27 o
   3   4  11      208.60      217.01        7.08 o
   4   4  11       34.05       39.63        1.63 o
   5   4  11       32.40       27.55        2.29 o
   0   5  11       54.30       44.83        1.90 o
   1   5  11       13.60       18.38        0.64 o
   2   5  11       22.25       23.36        0.67 o
   3   5  11        1.25        1.20        1.38 o
   4   5  11       46.70       41.83        1.84 o
   5   5  11       12.00       14.57        1.87 o
   0   6  11       21.90       25.97        1.30 o
   1   6  11       40.50       43.79        1.50 o
   2   6  11      136.25      138.72        3.40 o
   3   6  11      118.40      110.67        4.56 o
   4   6  11       15.25       17.97        1.71 o
   5   6  11        1.90        0.92        2.23 o
   0   7  11       87.80       80.62        4.80 o
   1   7  11       22.20       26.57        1.27 o
   2   7  11       42.05       36.95        1.65 o
   3   7  11       46.25       46.98        2.82 o
   4   7  11       12.00       14.16        1.52 o
   5   7  11       -1.15        4.17        2.48 o
   0   8  11       22.10       24.23        2.70 o
   1   8  11      188.70      179.71        5.86 o
   2   8  11       15.45       21.89        1.97 o
   3   8  11        8.55        7.25        1.92 o
   4   8  11       15.30       11.66        4.60 o
   0   9  11       -1.60        1.99        2.40 o
   1   9  11       30.35       27.03        2.28 o
   2   9  11        4.45        4.27        2.41 o
   3   9  11        0.70        2.35        1.79 o
   4   9  11        4.15        6.03        2.14 o
   0  10  11       17.20       15.46        2.60 o
   1  10  11       24.95       20.68        2.33 o
   2  10  11        3.10        1.41        1.88 o
   3  10  11        5.00        4.27        2.30 o
   0  11  11       -1.90        0.01        3.10 o
   1  11  11        7.00        8.83        2.47 o
   0  12  11       -0.30        0.69        3.29 o
   1  12  11        3.25        1.99        2.09 o
   0   0  12       27.10       37.42        1.10 o
   1   0  12     1433.70     1363.45       27.30 o
   2   0  12      146.20      124.87        3.60 o
   3   0  12       68.80       74.43        2.60 o
   4   0  12       60.10       58.42        4.90 o
   5   0  12        9.60        9.79        1.90 o
   6   0  12       20.90       17.48        2.90 o
   0   1  12      985.30      922.74       19.20 o
   1   1  12      475.85      444.33        5.52 o
   2   1  12       93.10       84.17        1.74 o
   3   1  12       56.55       63.71        1.89 o
   4   1  12        8.70        7.20        1.99 o
   5   1  12       -0.25        2.30        1.33 o
   6   1  12       -1.05        1.32        1.48 o
   0   2  12        3.70        1.02        0.30 o
   1   2  12      364.95      337.60        5.02 o
   2   2  12       67.65       77.51        2.12 o
   3   2  12        6.35        7.56        0.51 o
   4   2  12        2.80        2.38        1.57 o
   5   2  12       35.25       34.46        2.08 o
   0   3  12       26.10       32.63        0.90 o
   1   3  12      254.50      258.23        4.03 o
   2   3  12      168.40      184.45        4.70 o
   3   3  12        0.05        0.71        0.72 o
   4   3  12      286.25      275.14        9.28 o
   5   3  12       10.95       14.69        1.56 o
   0   4  12       87.90       76.01        3.80 o
   1   4  12       36.25       40.42        0.85 o
   2   4  12      124.90      107.38        2.97 o
   3   4  12        6.55        6.63        0.96 o
   4   4  12        8.20        9.55        1.15 o
   5   4  12        5.85        5.56        1.66 o
   0   5  12        8.00        7.94        1.00 o
   1   5  12        6.45        7.37        0.47 o
   2   5  12       13.00       11.07        0.68 o
   3   5  12      349.00      343.03       12.34 o
   4   5  12       21.85       15.79        2.20 o
   5   5  12       17.30       17.99        2.61 o
   0   6  12        1.30        1.87        0.60 o
   1   6  12       16.25       12.61        0.90 o
   2   6  12       36.30       34.84        1.59 o
   3   6  12      178.40      160.19        4.56 o
   4   6  12       19.35       21.45        1.63 o
   5   6  12        2.70        3.21        1.83 o
   0   7  12        2.20        1.66        0.90 o
   1   7  12       18.40       16.05        1.20 o
   2   7  12       56.55       53.55        1.90 o
   3   7  12       47.50       54.62        5.10 o
   4   7  12        0.25        6.86        2.26 o
   0   8  12       23.20       24.95        2.20 o
   1   8  12       25.65       27.47        2.16 o
   2   8  12        5.90        5.51        1.57 o
   3   8  12       10.35       13.05        2.24 o
   4   8  12       23.70       29.93        3.80 o
   0   9  12       -1.00        0.03        5.40 o
   1   9  12       21.95       23.40        2.15 o
   2   9  12       40.30       30.77        5.00 o
   3   9  12        7.50        8.39        2.30 o
   4   9  12        4.40        0.05        2.99 o
   0  10  12       -1.80        0.19        1.70 o
   1  10  12       58.90       48.93        3.23 o
   2  10  12       25.80       17.57        4.00 o
   3  10  12        1.50        0.16        3.44 o
   0  11  12        6.50        5.98        3.40 o
   1  11  12       13.10       13.13        2.85 o
   0  12  12        2.60        7.22        3.10 o
   1  12  12       -3.35        0.75        3.13 o
   1   0  13       11.20        5.06        0.50 o
   2   0  13        8.90       12.44        0.70 o
   3   0  13       53.70       47.28        2.00 o
   4   0  13       47.60       47.21        3.20 o
   5   0  13        8.20        7.85        2.50 o
   0   1  13      138.70      167.56        2.60 o
   1   1  13       26.70       33.53        0.60 o
   2   1  13       55.55       44.56        1.17 o
   3   1  13      164.75      169.35        3.38 o
   4   1  13       10.35       10.74        1.31 o
   5   1  13        0.65        0.73        1.56 o
   0   2  13       85.40       73.82        2.20 o
   1   2  13      256.75      237.99        3.72 o
   2   2  13      134.55      118.27        3.19 o
   3   2  13       25.60       21.67        0.94 o
   4   2  13       69.45       71.60        2.65 o
   5   2  13       12.85       13.52        1.75 o
   0   3  13       70.70       69.66        1.70 o
   1   3  13       28.30       30.21        0.81 o
   2   3  13      494.05      518.09       12.60 o
   3   3  13       19.10       20.90        1.06 o
   4   3  13       23.90       24.98        2.93 o
   5   3  13        1.40        1.10        1.52 o
   0   4  13       40.40       39.24        1.90 o
   1   4  13       82.65       78.12        1.84 o
   2   4  13       61.10       60.96        1.45 o
   3   4  13      222.80      204.53        6.75 o
   4   4  13       20.30       23.34        1.70 o
   5   4  13       10.30        9.03        2.48 o
   0   5  13      206.40      210.47        7.20 o
   1   5  13       17.95       20.93        0.79 o
   2   5  13      346.45      327.69        6.84 o
   3   5  13       48.75       46.39        1.77 o
   4   5  13       17.30       17.30        1.48 o
   5   5  13       24.50       20.04        2.79 o
   0   6  13      116.60      115.75        3.80 o
   1   6  13       23.20       26.64        1.30 o
   2   6  13       95.80       93.10        2.53 o
   3   6  13       38.50       42.89        1.92 o
   4   6  13       37.00       29.15        3.44 o
   5   6  13        8.45        6.04        2.79 o
   0   7  13        4.00        1.81        1.10 o
   1   7  13       88.20       89.94        2.94 o
   2   7  13       42.05       43.69        1.88 o
   3   7  13        7.75        9.77        2.15 o
   4   7  13        1.55        0.63        1.56 o
   0   8  13       31.60       27.80        2.50 o
   1   8  13       54.20       49.34        2.86 o
   2   8  13       49.45       56.53        3.11 o
   3   8  13       22.15       17.27        2.75 o
   4   8  13        2.80        2.08        2.90 o
   0   9  13       20.20       24.66        2.40 o
   1   9  13        3.65        0.94        1.88 o
   2   9  13       16.70       20.01        3.60 o
   3   9  13       16.40       12.00        2.30 o
   0  10  13       -4.30        0.06        2.80 o
   1  10  13       10.30        7.16        2.34 o
   2  10  13       -0.50        0.28        3.25 o
   3  10  13       27.15       23.85        3.28 o
   0  11  13       56.40       45.50        7.00 o
   1  11  13        5.50        6.10        2.73 o
   2  11  13        2.30        4.68        4.00 o
   0  12  13        8.70       14.19        5.10 o
   0   0  14       90.80       76.84        3.10 o
   1   0  14       40.70       23.77        1.00 o
   2   0  14        6.20        3.40        0.70 o
   3   0  14        3.40        3.96        0.90 o
   4   0  14        3.10        0.67        1.50 o
   5   0  14        1.80        0.73        2.10 o
   0   1  14      323.50      287.49        6.60 o
   1   1  14      132.20      151.39        1.99 o
   2   1  14      352.35      333.39        5.53 o
   3   1  14      253.80      255.32        4.66 o
   4   1  14       34.50       31.16        2.31 o
   5   1  14        4.35        3.34        1.55 o
   0   2  14        7.90        4.01        0.50 o
   1   2  14       48.25       59.56        0.92 o
   2   2  14      115.75      114.21        3.69 o
   3   2  14      134.15      112.51        4.87 o
   4   2  14       32.90       31.48        1.81 o
   5   2  14        3.05        4.80        1.51 o
   0   3  14      466.40      441.65       10.40 o
   1   3  14       24.25       22.24        0.67 o
   2   3  14       65.15       82.87        2.06 o
   3   3  14       91.55       96.52        3.04 o
   4   3  14      168.95      161.18        5.05 o
   5   3  14       10.95       14.56        2.17 o
   0   4  14      301.70      309.73        8.20 o
   1   4  14      123.25      111.98        2.26 o
   2   4  14      240.20      231.97        5.80 o
   3   4  14       58.75       58.41        2.71 o
   4   4  14       18.90       20.63        1.53 o
   5   4  14       20.50       19.05        2.51 o
   0   5  14        8.30        8.42        1.50 o
   1   5  14       18.30       19.40        0.92 o
   2   5  14      139.40      131.64        4.75 o
   3   5  14       35.90       34.36        1.50 o
   4   5  14       61.30       57.32        4.64 o
   5   5  14        7.75       10.15        2.14 o
   0   6  14       38.20       41.86        1.90 o
   1   6  14       49.50       50.60        1.77 o
   2   6  14       13.30       12.01        1.00 o
   3   6  14       68.05       62.09        2.62 o
   4   6  14       26.65       30.78        2.37 o
   5   6  14        2.30        4.07        1.93 o
   0   7  14      253.10      237.09        7.70 o
   1   7  14       14.75       16.84        1.27 o
   2   7  14        8.10        7.87        1.35 o
   3   7  14       53.50       56.00        3.71 o
   4   7  14       33.00       30.55        2.87 o
   0   8  14       13.30       13.63        1.80 o
   1   8  14       48.75       52.92        2.95 o
   2   8  14       29.85       33.11        2.76 o
   3   8  14       36.35       41.93        2.91 o
   4   8  14        9.40       20.33        3.60 o
   0   9  14        4.90        9.34        2.00 o
   1   9  14        9.20        7.15        1.42 o
   2   9  14       17.90       16.79        4.60 o
   3   9  14       13.00        5.68        4.10 o
   0  10  14        3.20        2.41        2.00 o
   1  10  14       29.05       25.09        3.27 o
   3  10  14       20.80       19.15        3.67 o
   0  11  14       -1.80        2.02        2.50 o
   1  11  14        0.15        0.97        2.65 o
   2  11  14       13.50       15.82        3.70 o
   1   0  15      512.40      531.48        9.70 o
   2   0  15      116.40      110.21        2.90 o
   3   0  15       15.80       21.60        1.20 o
   4   0  15        4.30        0.69        2.70 o
   5   0  15       -0.90        0.96        3.98 o
   0   1  15        1.00        0.00        0.60 o
   1   1  15      125.40      156.37        2.20 o
   2   1  15      199.85      204.51        3.57 o
   3   1  15      171.60      167.84        4.18 o
   4   1  15       -2.05        1.01        1.77 o
   5   1  15       19.30       24.61        2.58 o
   0   2  15      219.80      216.90        4.70 o
   1   2  15      184.85      181.49        2.83 o
   2   2  15       28.60       38.26        1.15 o
   3   2  15      183.45      185.10        5.99 o
   4   2  15        1.60        2.77        1.47 o
   5   2  15        6.40        8.41        1.67 o
   0   3  15      183.30      171.10        4.60 o
   1   3  15        5.10       10.31        0.39 o
   2   3  15       74.30       72.31        2.33 o
   3   3  15       35.35       37.26        2.15 o
   4   3  15        6.10        7.89        1.40 o
   5   3  15       18.70       21.05        2.67 o
   0   4  15       10.30       14.10        0.70 o
   1   4  15       29.35       32.65        0.78 o
   2   4  15        6.60        5.02        1.11 o
   3   4  15      143.25      130.85        3.97 o
   4   4  15       16.05       15.20        1.80 o
   5   4  15       -1.20        4.36        1.90 o
   0   5  15       -0.20        0.02        1.16 o
   1   5  15       88.30       91.84        1.91 o
   2   5  15       57.50       60.16        2.80 o
   3   5  15       35.00       32.10        1.63 o
   4   5  15       21.00       20.73        2.54 o
   5   5  15        8.15       10.32        2.52 o
   0   6  15      223.80      249.65        6.70 o
   1   6  15       62.05       61.82        2.76 o
   2   6  15       13.95       16.24        1.08 o
   3   6  15      157.40      148.10        6.11 o
   4   6  15        4.40        3.78        2.46 o
   5   6  15       -0.95        0.54        1.96 o
   0   7  15        5.50        6.21        1.50 o
   1   7  15       41.60       41.78        1.95 o
   2   7  15       46.10       45.34        2.13 o
   3   7  15        3.30        4.11        3.80 o
   4   7  15       15.20       13.73        3.05 o
   0   8  15       36.20       35.03        2.80 o
   1   8  15       58.00       56.13        2.29 o
   2   8  15       31.10       31.83        2.79 o
   3   8  15        6.45        2.23        1.77 o
   4   8  15       19.30       18.93        5.00 o
   0   9  15        6.70        5.19        2.00 o
   1   9  15        7.65        8.43        1.60 o
   2   9  15       11.70       12.19        3.10 o
   3   9  15       51.60       34.36        6.70 o
   0  10  15        0.10        0.80        1.39 o
   1  10  15       28.85       25.93        3.11 o
   3  10  15        2.90        3.26        2.88 o
   0  11  15       20.90       18.41        4.30 o
   1  11  15       -1.70        3.07        2.50 o
   2  11  15        4.50        6.37        3.40 o
   0   0  16      129.10      112.41        6.60 o
   1   0  16        2.40        1.87        0.40 o
   2   0  16      279.20      239.78        5.80 o
   3   0  16      263.70      254.99        7.30 o
   4   0  16      127.30      122.71        5.80 o
   5   0  16        3.00        1.82        2.00 o
   0   1  16       55.80       51.65        1.80 o
   1   1  16      221.65      205.40        3.72 o
   2   1  16       65.65       69.94        1.46 o
   3   1  16       25.30       28.94        1.63 o
   4   1  16       26.35       27.04        2.55 o
   5   1  16        9.15       11.36        1.84 o
   0   2  16       88.00       95.00        2.40 o
   1   2  16      172.65      145.58        2.79 o
   2   2  16       24.45       32.53        0.97 o
   3   2  16       80.00       73.95        2.90 o
   4   2  16       30.80       36.78        1.56 o
   5   2  16       28.10       23.30        2.34 o
   0   3  16        5.60        5.98        0.60 o
   1   3  16       54.50       51.76        1.86 o
   2   3  16       55.45       50.77        1.60 o
   3   3  16       83.75       81.79        4.85 o
   4   3  16       41.25       39.41        2.33 o
   5   3  16       -0.85        1.21        2.02 o
   0   4  16       57.20       66.18        1.60 o
   1   4  16       99.65       93.46        2.02 o
   2   4  16        5.30        5.76        1.31 o
   3   4  16        8.80       13.54        1.54 o
   4   4  16        4.15        5.37        1.71 o
   5   4  16       52.80       40.57        4.40 o
   0   5  16        4.70        6.97        0.70 o
   1   5  16        9.30       10.34        0.60 o
   2   5  16       11.90       12.38        1.79 o
   3   5  16        4.65        4.55        1.87 o
   4   5  16        9.30        9.15        3.10 o
   5   5  16        1.55        3.35        2.52 o
   0   6  16      101.20      102.65        3.80 o
   1   6  16       49.50       40.30        2.75 o
   2   6  16       73.10       76.28        2.91 o
   3   6  16       29.60       31.93        2.85 o
   4   6  16       13.55       11.91        2.52 o
   0   7  16      350.70      326.18       12.80 o
   1   7  16       12.80       15.20        1.24 o
   2   7  16       75.20       69.09        3.44 o
   3   7  16        3.90        5.27        2.10 o
   4   7  16        4.90        2.53        2.55 o
   0   8  16        9.80        7.75        2.00 o
   1   8  16        5.25        6.81        1.21 o
   2   8  16        2.75        2.42        1.42 o
   3   8  16       11.70       11.79        2.61 o
   4   8  16        6.70        5.33        3.40 o
   0   9  16       33.50       37.15        3.10 o
   1   9  16       40.80       42.98        2.10 o
   2   9  16       23.10       26.05        4.10 o
   3   9  16       22.00       17.57        5.20 o
   0  10  16        6.90        5.97        3.10 o
   1  10  16       18.20       20.70        2.96 o
   2  10  16       28.90       28.53        5.20 o
   0  11  16        3.30        1.81        4.00 o
   1  11  16        3.30        1.05        4.30 o
   1   0  17      160.50      147.04        3.30 o
   2   0  17      126.70      119.79        3.30 o
   3   0  17       42.60       41.54        2.50 o
   4   0  17        9.60       12.05        2.20 o
   5   0  17        3.30        2.90        2.30 o
   0   1  17      452.00      421.59        9.90 o
   1   1  17       78.15       88.88        1.42 o
   2   1  17       88.20       94.19        1.81 o
   3   1  17       72.25       72.70        3.13 o
   4   1  17       95.85       98.82        2.92 o
   5   1  17        4.45        3.23        1.79 o
   0   2  17       14.30       13.14        0.70 o
   1   2  17       34.10       35.07        0.99 o
   2   2  17       26.90       31.11        1.03 o
   3   2  17       28.75       31.62        1.35 o
   4   2  17       61.85       61.72        2.23 o
   5   2  17        5.50        5.19        2.55 o
   0   3  17       55.40       54.57        1.60 o
   1   3  17      114.35      103.86        3.63 o
   2   3  17        6.50        6.74        0.53 o
   3   3  17       -0.50        1.50        1.56 o
   4   3  17       73.35       65.24        3.99 o
   5   3  17       16.50       12.61        2.51 o
   0   4  17       32.50       30.96        1.30 o
   1   4  17       15.20       20.11        0.64 o
   2   4  17       44.55       42.43        2.30 o
   3   4  17       77.50       72.84        3.68 o
   4   4  17       28.90       23.20        2.93 o
   5   4  17       26.30       25.26        3.20 o
   0   5  17        0.50        0.39        1.27 o
   1   5  17      155.80      154.37        3.07 o
   2   5  17       12.25        8.90        1.73 o
   3   5  17        9.35       10.72        1.38 o
   4   5  17       23.00       18.81        2.71 o
   5   5  17       81.90       65.96        5.26 o
   0   6  17       -0.20        1.41        1.07 o
   1   6  17       82.60       76.03        3.62 o
   2   6  17        1.80        1.42        1.68 o
   3   6  17        9.90        9.28        2.20 o
   4   6  17        0.65        2.30        2.38 o
   0   7  17       18.70       25.78        2.00 o
   1   7  17       23.85       25.43        1.59 o
   2   7  17       74.55       78.62        3.63 o
   3   7  17       42.70       41.51        4.90 o
   4   7  17        7.65       11.90        2.64 o
   0   8  17       10.30       14.94        2.30 o
   1   8  17       -0.90        0.43        1.31 o
   2   8  17       14.70       17.92        1.67 o
   3   8  17        6.00        8.23        1.95 o
   4   8  17       -0.55        1.82        4.33 o
   0   9  17       29.10       27.17        4.00 o
   1   9  17       17.45       22.56        2.65 o
   2   9  17       22.60       23.88        4.60 o
   3   9  17       -0.30        0.18        3.07 o
   0  10  17        6.70        3.69        3.50 o
   1  10  17        0.00        0.54        0.01 o
   2  10  17        3.90        1.59        4.50 o
   0  11  17        3.30        5.96        4.00 o
   1  11  17        3.70        5.96        4.40 o
   0   0  18       21.60       18.07        1.10 o
   1   0  18       10.60        7.24        0.60 o
   2   0  18      189.60      155.97        5.40 o
   3   0  18       12.50       10.51        1.50 o
   4   0  18       54.00       48.12        3.80 o
   5   0  18        5.80        5.05        2.50 o
   0   1  18       96.60       85.52        2.50 o
   1   1  18       11.35       10.46        0.49 o
   2   1  18       87.20       87.75        1.67 o
   3   1  18       14.65       18.94        1.24 o
   4   1  18        5.80        7.01        1.27 o
   5   1  18        9.45        8.45        2.03 o
   0   2  18      128.10      114.88        3.00 o
   1   2  18      132.95      124.38        2.48 o
   2   2  18        1.80        1.95        0.54 o
   3   2  18        3.65        1.93        0.96 o
   4   2  18       20.05       20.57        1.59 o
   5   2  18        0.75        0.78        1.65 o
   0   3  18       37.00       28.96        1.30 o
   1   3  18       81.70       87.25        1.91 o
   2   3  18       29.40       32.31        1.27 o
   3   3  18        3.70        3.07        1.18 o
   4   3  18       15.05       24.53        2.28 o
   5   3  18       22.10       22.15        3.60 o
   0   4  18      108.80      107.83        3.20 o
   1   4  18       14.25       15.60        0.64 o
   2   4  18        9.05        8.05        1.50 o
   3   4  18       36.45       33.11        2.55 o
   4   4  18       73.10       70.86        4.46 o
   5   4  18        8.90        6.33        2.40 o
   0   5  18       18.00       22.90        1.30 o
   1   5  18      101.65       89.43        2.80 o
   2   5  18       16.55       15.48        1.66 o
   3   5  18       27.55       29.12        2.12 o
   4   5  18       -2.70        0.77        2.24 o
   0   6  18      157.90      142.84        6.00 o
   1   6  18      226.10      206.69        6.86 o
   2   6  18       27.60       25.94        1.63 o
   3   6  18        9.60       10.70        2.40 o
   4   6  18        6.95        7.70        2.09 o
   0   7  18       15.50       18.21        2.20 o
   1   7  18       47.70       45.32        2.09 o
   2   7  18       37.90       34.45        1.98 o
   3   7  18       27.20       32.00        3.15 o
   4   7  18        3.45        6.46        2.77 o
   0   8  18      101.30       87.97        5.10 o
   1   8  18       11.65       10.94        1.49 o
   2   8  18       -0.20        0.25        1.99 o
   3   8  18        1.60        1.26        3.30 o
   0   9  18       -1.30        1.20        1.90 o
   1   9  18       11.40       12.50        2.35 o
   2   9  18       13.90       10.80        2.62 o
   3   9  18        3.60        8.06        4.70 o
   0  10  18        6.70        5.91        3.70 o
   1  10  18       42.20       34.30        5.60 o
   2  10  18       30.70       26.01        6.50 o
   0  11  18        3.30        0.49        3.00 o
   1   0  19       90.90      106.57        2.70 o
   2   0  19       41.00       42.88        2.00 o
   3   0  19        4.40        4.78        2.00 o
   4   0  19        7.20        2.75        2.30 o
   5   0  19       40.50       39.84        4.00 o
   0   1  19       84.40       87.45        2.20 o
   1   1  19       69.85       69.77        1.63 o
   2   1  19        3.40        5.16        0.56 o
   3   1  19        2.95        3.86        0.85 o
   4   1  19       24.25       24.95        1.84 o
   5   1  19        2.75        3.24        2.16 o
   0   2  19      160.10      155.83        3.20 o
   1   2  19       12.65       14.25        0.54 o
   2   2  19        2.40        2.06        0.53 o
   3   2  19       69.35       61.42        2.38 o
   4   2  19       30.15       29.67        2.08 o
   5   2  19       40.35       33.15        3.89 o
   0   3  19      224.10      194.17        4.80 o
   1   3  19        0.45        0.02        0.82 o
   2   3  19      147.10      160.32        3.19 o
   3   3  19       51.70       60.84        2.87 o
   4   3  19       30.90       24.72        2.37 o
   5   3  19       33.70       29.08        2.62 o
   0   4  19      160.70      162.85        4.30 o
   1   4  19        6.60       10.91        0.79 o
   2   4  19       55.45       49.22        2.30 o
   3   4  19       10.75       12.15        1.63 o
   4   4  19       10.50        7.19        2.34 o
   5   4  19       21.00       24.49        3.80 o
   0   5  19      128.20      144.78        4.20 o
   1   5  19      194.30      187.02        4.27 o
   2   5  19       49.20       47.53        2.69 o
   3   5  19       13.00       11.24        1.52 o
   4   5  19       -1.40        1.98        2.29 o
   0   6  19       71.10       62.47        3.40 o
   1   6  19       56.75       55.16        2.07 o
   2   6  19       83.20       80.95        3.23 o
   3   6  19       15.15       14.72        2.83 o
   4   6  19        5.15        2.17        3.05 o
   0   7  19       36.60       38.03        2.90 o
   1   7  19       44.75       42.62        3.09 o
   2   7  19        3.25        4.77        1.30 o
   3   7  19       23.15       22.27        3.22 o
   4   7  19        3.20        5.33        3.90 o
   0   8  19        5.30        4.47        2.10 o
   1   8  19       43.65       40.43        3.15 o
   2   8  19        6.00        7.51        2.10 o
   3   8  19        2.75        1.11        2.50 o
   0   9  19       38.90       37.12        5.10 o
   1   9  19       29.10       26.61        3.04 o
   2   9  19        4.50        6.28        2.55 o
   3   9  19        0.60        0.42        3.21 o
   0  10  19        4.40        5.15        3.80 o
   1  10  19       19.50       12.55        4.50 o
   2  10  19        6.70       10.04        2.52 o
   0   0  20       41.50       48.95        2.40 o
   1   0  20       10.20        8.58        0.80 o
   2   0  20       27.30       23.74        1.70 o
   3   0  20       11.10       11.24        1.60 o
   4   0  20       12.90       17.35        2.50 o
   5   0  20       16.50       19.07        3.40 o
   0   1  20      117.50       95.37        3.40 o
   1   1  20       51.30       49.38        1.74 o
   2   1  20      167.90      157.37        4.01 o
   3   1  20      119.85      118.61        3.41 o
   4   1  20       -0.10        2.99        1.39 o
   5   1  20       19.05       19.03        2.44 o
   0   2  20      139.40      151.17        2.90 o
   1   2  20       59.80       53.84        1.64 o
   2   2  20       14.50       17.29        0.74 o
   3   2  20        0.10        1.46        1.01 o
   4   2  20        2.10        1.84        1.52 o
   5   2  20        0.60        2.21        1.54 o
   0   3  20      103.20      107.11        2.50 o
   1   3  20       15.25       20.07        0.71 o
   2   3  20      179.65      170.37        3.83 o
   3   3  20        3.60        3.64        1.05 o
   4   3  20       11.30       12.26        2.17 o
   5   3  20        1.60        0.37        2.08 o
   0   4  20        6.50        4.95        0.90 o
   1   4  20       33.85       33.32        1.46 o
   2   4  20      101.45       98.40        4.05 o
   3   4  20        9.05       11.14        1.54 o
   4   4  20        3.75        6.01        1.95 o
   0   5  20       13.10       19.31        1.20 o
   1   5  20       24.85       23.09        1.19 o
   2   5  20        3.65        4.71        1.37 o
   3   5  20       27.65       25.24        1.96 o
   4   5  20       29.05       27.27        2.80 o
   0   6  20       53.80       50.59        3.30 o
   1   6  20       79.80       79.76        2.54 o
   2   6  20       32.35       29.55        1.69 o
   3   6  20       -4.10        0.91        2.44 o
   4   6  20        3.75        0.90        2.07 o
   0   7  20       73.60       62.48        4.40 o
   1   7  20       34.20       38.18        2.69 o
   2   7  20       24.85       22.77        1.76 o
   3   7  20       10.20       16.80        2.68 o
   0   8  20       44.30       44.33        3.50 o
   1   8  20       19.70       18.24        2.44 o
   2   8  20        4.50        5.17        1.97 o
   3   8  20       15.90       11.65        3.46 o
   0   9  20       52.00       53.56        7.20 o
   1   9  20        2.65        3.48        2.18 o
   2   9  20       30.00       26.97        3.65 o
   0  10  20       11.50       12.47        4.20 o
   1  10  20       18.90       16.95        4.60 o
   1   0  21      264.40      268.58        9.10 o
   2   0  21        3.90        6.46        1.20 o
   3   0  21        0.50        0.18        1.84 o
   4   0  21        1.50        2.87        1.70 o
   5   0  21       11.50        9.17        2.70 o
   0   1  21       17.40       15.39        1.20 o
   1   1  21      378.15      353.70        8.43 o
   2   1  21       16.30       22.29        1.26 o
   3   1  21       65.55       68.38        2.37 o
   4   1  21        9.15        9.80        1.49 o
   5   1  21        9.05       10.94        2.51 o
   0   2  21       -0.50        0.70        0.85 o
   1   2  21      183.70      179.07        4.02 o
   2   2  21       46.60       49.56        1.40 o
   3   2  21       79.65       77.69        2.70 o
   4   2  21        5.15        5.56        1.45 o
   5   2  21        5.75        6.31        2.34 o
   0   3  21       -0.80        0.17        0.89 o
   1   3  21       49.60       45.97        1.27 o
   2   3  21       31.90       32.81        1.24 o
   3   3  21        1.00        2.98        2.30 o
   4   3  21       10.55       10.79        1.73 o
   0   4  21       46.30       47.08        1.60 o
   1   4  21        0.90        2.12        0.77 o
   2   4  21       53.20       59.64        2.29 o
   3   4  21        3.40        4.08        1.27 o
   4   4  21       14.70       14.63        2.37 o
   0   5  21       37.40       35.27        1.80 o
   1   5  21       30.65       32.52        1.50 o
   2   5  21       25.20       21.09        1.76 o
   3   5  21       14.10       15.29        1.90 o
   4   5  21       19.30       16.56        2.45 o
   0   6  21      197.90      189.17        8.40 o
   1   6  21       50.40       55.25        2.28 o
   2   6  21        3.95        3.86        1.18 o
   3   6  21        8.70       10.97        2.42 o
   4   6  21       25.45       21.86        3.46 o
   0   7  21       37.40       37.01        3.30 o
   1   7  21       27.90       26.83        1.96 o
   2   7  21       34.05       35.47        2.82 o
   3   7  21        6.30        4.72        2.28 o
   0   8  21       89.00       99.34        6.70 o
   1   8  21        5.30        6.22        1.84 o
   2   8  21        7.30        8.83        2.02 o
   3   8  21       13.00       13.87        3.16 o
   0   9  21        4.90        5.48        3.20 o
   1   9  21        0.70        0.73        1.59 o
   2   9  21        3.70        2.92        2.64 o
   0  10  21       24.70       30.40        3.60 o
   1  10  21       15.70       17.82        4.50 o
   0   0  22      353.20      346.46       23.30 o
   1   0  22       39.90       40.96        2.40 o
   2   0  22        7.30        9.37        1.10 o
   3   0  22       35.50       39.31        2.90 o
   4   0  22       49.30       50.54        5.50 o
   5   0  22       -0.90        0.03        4.74 o
   0   1  22      150.10      134.61        5.50 o
   1   1  22       27.15       32.62        0.96 o
   2   1  22       38.35       44.49        1.64 o
   3   1  22       33.05       34.32        1.70 o
   4   1  22       56.90       50.52        2.87 o
   0   2  22        0.60        0.05        0.93 o
   1   2  22       87.90       83.67        1.91 o
   2   2  22        0.95        3.03        1.39 o
   3   2  22       66.55       64.81        2.58 o
   4   2  22        2.35        2.22        1.42 o
   0   3  22       51.00       50.47        1.50 o
   1   3  22       36.40       36.20        1.10 o
   2   3  22       35.20       39.50        1.58 o
   3   3  22        8.40        9.42        1.17 o
   4   3  22       92.30       78.00        3.92 o
   0   4  22        2.00        0.60        0.70 o
   1   4  22      180.10      160.25        3.72 o
   2   4  22        5.55        6.32        0.94 o
   3   4  22       44.00       39.56        2.39 o
   4   4  22       21.85       19.81        3.04 o
   0   5  22       20.80       20.47        1.40 o
   1   5  22        4.40        5.15        1.12 o
   2   5  22       16.70       20.68        1.50 o
   3   5  22       16.25       14.01        3.08 o
   4   5  22       15.85       14.57        2.69 o
   0   6  22       11.10       12.57        1.80 o
   1   6  22       26.80       25.85        1.77 o
   2   6  22       24.35       28.99        1.95 o
   3   6  22        1.60        2.41        2.00 o
   4   6  22       10.05       11.87        3.68 o
   0   7  22      160.60      138.16        8.30 o
   1   7  22        0.65        0.11        2.03 o
   2   7  22        4.90        5.32        2.01 o
   3   7  22       15.35       17.18        2.84 o
   0   8  22       -1.90        0.89        2.60 o
   1   8  22        0.55        3.39        2.13 o
   2   8  22       12.85       12.16        3.02 o
   3   8  22       11.30       17.07        3.01 o
   0   9  22        0.20        0.05        3.04 o
   1   9  22       17.90       17.83        3.15 o
   2   9  22        3.80        3.25        2.97 o
   0  10  22       10.50        4.60        4.20 o
   1   0  23       38.40       38.38        2.40 o
   2   0  23        7.60        7.29        1.40 o
   3   0  23        4.70        5.66        1.60 o
   4   0  23        2.60        3.22        2.60 o
   0   1  23       98.70       97.77        3.30 o
   1   1  23       12.05       13.54        0.86 o
   2   1  23       15.05       16.08        1.08 o
   3   1  23        6.10        5.67        1.06 o
   4   1  23       52.20       45.26        2.97 o
   0   2  23      356.40      323.75        7.20 o
   1   2  23      111.30      104.85        2.59 o
   2   2  23       77.70       74.69        2.44 o
   3   2  23        8.25        7.38        1.24 o
   4   2  23        5.25        5.79        1.77 o
   0   3  23       44.70       44.59        1.50 o
   1   3  23      100.80       88.52        2.21 o
   2   3  23       13.85       15.21        1.32 o
   3   3  23        9.30        7.33        1.68 o
   4   3  23       19.15       14.98        2.91 o
   0   4  23        4.80        5.01        1.00 o
   1   4  23       57.70       56.55        1.92 o
   2   4  23       12.35       14.26        1.35 o
   3   4  23       21.50       23.09        2.25 o
   4   4  23       24.70       23.04        3.04 o
   0   5  23        0.10        3.09        0.57 o
   1   5  23       29.35       33.35        1.38 o
   2   5  23        3.85        5.00        1.35 o
   3   5  23       -0.30        3.57        2.11 o
   4   5  23       21.20       15.07        3.30 o
   0   6  23        4.60        4.43        1.30 o
   1   6  23       20.15       19.29        1.68 o
   2   6  23        3.25        1.73        1.63 o
   3   6  23        3.60        4.42        2.11 o
   0   7  23        7.30        6.26        2.30 o
   1   7  23        6.20        5.83        1.50 o
   2   7  23        5.10        6.30        1.68 o
   3   7  23        7.90        4.88        2.53 o
   0   8  23        2.60        0.59        2.40 o
   1   8  23        1.45        4.17        1.84 o
   2   8  23        8.30        7.93        2.31 o
   0   9  23        0.00        2.99        0.01 o
   1   9  23       -0.50        0.87        2.74 o
   0   0  24      741.50      640.15       26.70 o
   1   0  24        2.20        2.70        0.80 o
   2   0  24       60.50       62.86        2.70 o
   3   0  24        6.10        7.08        1.90 o
   4   0  24        5.30        8.64        2.40 o
   0   1  24       10.40        9.74        1.50 o
   1   1  24       40.80       40.34        1.24 o
   2   1  24        8.65        9.71        1.79 o
   3   1  24        5.90        7.50        1.42 o
   4   1  24       11.00        7.71        1.95 o
   0   2  24       99.90       89.43        2.80 o
   1   2  24      170.40      161.57        3.39 o
   2   2  24        3.10        3.95        1.04 o
   3   2  24        5.75        4.31        1.32 o
   4   2  24       70.40       59.29        4.61 o
   0   3  24       39.90       37.62        1.50 o
   1   3  24       15.70       14.76        0.92 o
   2   3  24       21.05       18.20        1.57 o
   3   3  24        4.80        3.01        1.96 o
   4   3  24       37.45       30.79        3.76 o
   0   4  24        1.20        1.08        0.80 o
   1   4  24       15.90       23.28        0.99 o
   2   4  24        2.95        4.29        1.24 o
   3   4  24        0.30        1.05        2.26 o
   4   4  24       11.15       10.71        2.79 o
   0   5  24       13.40       14.77        1.40 o
   1   5  24       22.55       20.05        1.38 o
   2   5  24        5.80        5.39        1.35 o
   3   5  24       20.15       18.89        2.73 o
   0   6  24        0.50        0.48        1.84 o
   1   6  24       29.80       30.67        2.14 o
   2   6  24        4.25        3.67        1.45 o
   3   6  24        1.15        3.06        2.92 o
   0   7  24        1.30        0.92        1.50 o
   1   7  24        2.05        4.61        3.42 o
   2   7  24        5.05        5.97        1.59 o
   3   7  24        1.25        1.89        3.03 o
   1   8  24        0.55        0.24        2.08 o
   2   8  24        8.30       10.04        2.95 o
   0   9  24        9.00        5.13        3.30 o
   1   9  24        0.50        2.93        1.64 o
   1   0  25       17.70       15.89        1.20 o
   2   0  25        2.30        2.09        1.50 o
   3   0  25        5.80       12.33        2.80 o
   4   0  25        9.60        8.58        4.20 o
   0   1  25       41.20       45.59        1.80 o
   1   1  25      152.55      143.36        3.05 o
   2   1  25       18.50       20.25        2.28 o
   3   1  25        7.25        9.57        1.56 o
   4   1  25       11.45        8.84        2.45 o
   0   2  25       13.30       12.63        1.10 o
   1   2  25        2.65        3.10        0.64 o
   2   2  25       70.55       65.28        3.01 o
   3   2  25       19.95       16.17        2.11 o
   4   2  25        5.10        9.14        2.10 o
   0   3  25        2.00        2.54        0.70 o
   1   3  25       22.40       26.12        1.10 o
   2   3  25       46.60       45.96        2.05 o
   3   3  25        6.40        7.90        1.90 o
   4   3  25        5.15        1.43        2.93 o
   0   4  25        5.30        6.00        1.00 o
   1   4  25        9.50       11.66        1.06 o
   2   4  25        2.05        2.83        1.10 o
   3   4  25        7.95        7.08        1.98 o
   4   4  25        6.15        8.29        2.69 o
   0   5  25        1.00        3.15        1.80 o
   1   5  25       29.15       29.69        1.56 o
   2   5  25        1.80        1.40        1.26 o
   3   5  25       11.10       11.71        2.75 o
   0   6  25        9.30        8.23        2.00 o
   1   6  25        5.50        5.84        1.24 o
   2   6  25        2.30        2.55        1.57 o
   3   6  25       19.75       17.35        3.24 o
   0   7  25       20.40       18.98        2.20 o
   1   7  25       18.25       20.58        2.41 o
   2   7  25       -0.40        1.92        2.44 o
   0   8  25       -0.90        0.39        4.93 o
   1   8  25        8.95       11.35        2.32 o
   2   8  25        3.35        8.29        2.23 o
   0   9  25        5.70       10.21        2.80 o
   0   0  26      120.40       98.96        6.30 o
   1   0  26       27.00       29.31        1.90 o
   2   0  26        3.60        4.74        1.60 o
   3   0  26        9.40       12.19        2.30 o
   4   0  26        0.10        0.42        1.90 o
   0   1  26       59.50       57.13        2.40 o
   1   1  26       86.30       83.22        2.16 o
   2   1  26       36.95       36.19        1.92 o
   3   1  26        0.10        1.90        1.67 o
   4   1  26        4.65        6.83        3.15 o
   0   2  26      147.40      134.66        3.80 o
   1   2  26       23.05       21.93        0.99 o
   2   2  26       16.30       15.87        1.43 o
   3   2  26       30.10       24.83        2.73 o
   4   2  26        8.90        6.67        2.84 o
   0   3  26       34.50       31.14        1.60 o
   1   3  26       46.80       48.58        1.67 o
   2   3  26       57.20       57.23        2.52 o
   3   3  26        0.40        0.34        1.71 o
   4   3  26        4.05        9.71        2.48 o
   0   4  26        0.00        0.07        0.01 o
   1   4  26       27.75       27.63        1.80 o
   2   4  26        3.70        1.56        2.22 o
   3   4  26       -2.15        1.85        2.19 o
   0   5  26       32.00       28.15        1.80 o
   1   5  26       11.85        9.51        1.31 o
   2   5  26        0.40        1.04        1.52 o
   3   5  26       12.80       12.16        2.84 o
   0   6  26       30.80       32.48        2.20 o
   1   6  26        5.45        7.98        1.46 o
   2   6  26       39.25       35.25        3.49 o
   3   6  26        2.50        6.71        2.95 o
   0   7  26       22.10       22.41        2.70 o
   1   7  26       16.25       18.96        2.16 o
   2   7  26       12.45        9.70        2.71 o
   0   8  26       82.70       73.33       10.30 o
   1   8  26        7.55       14.31        2.30 o
   1   0  27       45.00       49.92        2.60 o
   2   0  27       12.90       15.06        1.90 o
   3   0  27       -1.60        0.05        3.80 o
   0   1  27        1.10        0.00        0.70 o
   1   1  27       24.00       25.46        1.41 o
   2   1  27        7.45        7.24        1.43 o
   3   1  27       29.90       26.82        3.58 o
   4   1  27       21.30       13.54        4.40 o
   0   2  27       42.90       41.34        1.90 o
   1   2  27        8.95        8.70        0.99 o
   2   2  27        7.40        8.09        1.34 o
   3   2  27        0.40        3.44        2.73 o
   0   3  27        6.50        7.69        1.10 o
   1   3  27        6.20        7.75        1.04 o
   2   3  27        1.00        0.53        1.60 o
   3   3  27        6.00        2.65        2.03 o
   0   4  27       23.20       24.79        1.60 o
   1   4  27        0.50        0.05        1.12 o
   2   4  27        2.75        6.50        1.72 o
   3   4  27        2.90        3.50        2.49 o
   0   5  27        5.00        8.25        1.20 o
   1   5  27        2.60        5.13        1.24 o
   2   5  27       -0.65        0.63        3.49 o
   3   5  27        5.35        6.39        2.55 o
   0   6  27       10.00       12.81        2.10 o
   1   6  27        9.80        9.36        1.49 o
   2   6  27       33.05       32.68        3.59 o
   0   7  27        0.30        0.10        2.30 o
   1   7  27       25.45       24.42        2.37 o
   2   7  27       -1.30        3.54        2.25 o
   0   8  27       -0.10        1.13        2.78 o
   1   8  27       12.70       18.28        2.73 o
   0   0  28      105.30       92.76        4.30 o
   1   0  28       16.60       20.88        1.80 o
   2   0  28        3.50        2.93        1.50 o
   3   0  28        6.70        5.20        3.20 o
   0   1  28        8.90        7.84        1.10 o
   1   1  28        7.75       10.10        1.03 o
   2   1  28       10.70       12.13        1.56 o
   3   1  28       12.05        8.39        2.80 o
   0   2  28        3.80        3.47        1.00 o
   1   2  28       11.90       13.23        1.20 o
   2   2  28        2.95        5.09        1.46 o
   3   2  28        5.20        6.24        3.70 o
   0   3  28      136.00      122.28        4.20 o
   1   3  28       33.05       28.98        1.91 o
   2   3  28       17.95       16.67        1.90 o
   3   3  28        1.80        5.57        1.87 o
   0   4  28        6.50        8.87        1.20 o
   1   4  28        6.70        9.47        1.03 o
   2   4  28       12.60       13.38        2.36 o
   3   4  28       11.45       17.46        3.11 o
   0   5  28       28.90       31.20        2.50 o
   1   5  28       48.20       40.26        3.80 o
   2   5  28       17.80       14.99        2.90 o
   0   6  28      135.40      121.96        6.90 o
   1   6  28       10.55       10.52        1.77 o
   2   6  28        6.40        8.10        2.21 o
   0   7  28        0.60        0.00        2.94 o
   1   7  28       18.25       21.32        2.16 o
   1   0  29       -0.20        0.00        1.16 o
   2   0  29       -0.40        0.14        1.77 o
   3   0  29        5.70        9.18        3.00 o
   0   1  29       14.40       16.43        1.40 o
   1   1  29       10.75       11.66        1.03 o
   2   1  29        4.15        3.76        1.50 o
   3   1  29       20.90       21.83        3.54 o
   0   2  29      142.30      138.58        4.70 o
   1   2  29       53.85       52.46        2.02 o
   2   2  29       -0.05        0.01        1.43 o
   3   2  29       11.95        9.79        2.93 o
   0   3  29       24.30       25.34        1.80 o
   1   3  29       26.10       25.60        1.84 o
   2   3  29        1.10        0.38        1.50 o
   3   3  29        1.45        3.46        2.85 o
   0   4  29        0.00        0.18        0.01 o
   1   4  29       36.15       38.67        2.70 o
   2   4  29       -0.45        1.05        2.19 o
   3   4  29        4.70        2.55        3.30 o
   0   5  29        2.50        1.82        3.70 o
   1   5  29       27.60       30.36        2.61 o
   2   5  29        1.20        3.77        2.07 o
   0   6  29        1.40        0.01        2.60 o
   1   6  29        3.95        1.96        2.14 o
   2   6  29       14.25       15.97        3.21 o
   0   7  29       35.60       28.82        4.30 o
   0   0  30       35.10       36.77        4.70 o
   1   0  30       -1.20        0.73        1.30 o
   2   0  30       10.90        9.86        2.20 o
   3   0  30       20.10       20.96        5.30 o
   0   1  30       24.30       23.68        2.10 o
   1   1  30       33.70       33.31        2.00 o
   2   1  30        9.00       12.37        1.60 o
   3   1  30       21.70       14.45        5.10 o
   0   2  30        2.40        4.89        1.30 o
   1   2  30       36.75       39.17        1.84 o
   2   2  30        9.25        9.93        1.71 o
   3   2  30       13.10       19.75        4.40 o
   0   3  30        3.60        5.25        1.40 o
   1   3  30        1.65        1.33        1.20 o
   2   3  30       39.45       41.01        3.99 o
   0   4  30       33.10       30.59        2.50 o
   1   4  30        9.40       10.60        2.12 o
   2   4  30        8.05        9.52        2.68 o
   0   5  30       13.70       10.65        3.00 o
   1   5  30        1.10        0.29        1.26 o
   2   5  30        4.55        7.38        2.06 o
   0   6  30        0.80        0.74        3.40 o
   1   6  30       11.55        9.56        2.47 o
   1   0  31        3.30        1.64        2.40 o
   2   0  31        1.20        3.22        1.80 o
   0   1  31        0.00        1.36        0.01 o
   1   1  31       74.45       68.05        3.49 o
   2   1  31       11.85        9.72        2.10 o
   0   2  31        4.00        5.65        1.70 o
   1   2  31        2.10        4.73        1.06 o
   2   2  31        5.25        6.11        2.33 o
   0   3  31       20.60       21.85        1.90 o
   1   3  31        4.10        6.31        1.31 o
   2   3  31       11.35       17.15        2.16 o
   0   4  31       15.10       16.81        2.30 o
   1   4  31       -0.70        1.63        1.12 o
   2   4  31       -1.45        1.85        2.71 o
   0   5  31        1.50        0.57        2.80 o
   1   5  31        3.15        3.30        1.78 o
   0   6  31       25.60       32.50        6.70 o
   0   0  32        3.60        4.13        3.70 o
   1   0  32        1.30        0.00        1.40 o
   2   0  32       27.30       25.37        2.90 o
   0   1  32        0.80        1.41        2.86 o
   1   1  32        1.35        1.85        1.78 o
   2   1  32       34.85       34.50        2.95 o
   0   2  32        3.60        0.86        1.80 o
   1   2  32       31.60       29.98        2.02 o
   2   2  32        2.70        6.14        1.80 o
   0   3  32       -1.00        0.03        4.00 o
   1   3  32       10.20       12.63        1.38 o
   2   3  32        3.10        4.77        4.37 o
   0   4  32        4.70        5.96        2.00 o
   1   4  32        8.85        9.88        1.88 o
   0   5  32       -0.50        0.98        3.54 o
   1   0  33        0.50        1.56        2.69 o
   2   0  33       10.80       15.55        2.40 o
   0   1  33        1.20        0.86        2.10 o
   1   1  33        6.15        6.48        1.63 o
   2   1  33        6.40        6.41        2.03 o
   0   2  33       21.20       24.34        4.80 o
   1   2  33       36.35       39.86        2.44 o
   0   3  33        0.00        0.03        0.01 o
   1   3  33        0.70        0.35        1.67 o
   0   4  33       64.50       57.06        5.90 o
   0   0  34       25.40       26.39        4.40 o
   1   0  34        6.10        8.51        2.40 o
   0   1  34        1.60        2.04        2.40 o
   1   1  34        6.90        9.06        1.45 o
   0   2  34        4.30        2.66        3.50 o
   1   2  34       16.80       19.74        2.09 o
   0   3  34        8.20       12.62        3.40 o
